# Supplementary material for: Validation of an ICD-9-CM-Based Monitoring Tool for Regional Trauma Systems: The PaTraME Study in Pavia Province, Italy
Source: Med Sci (Basel). 2025 Dec 27;14(1):13. doi: 10.3390/medsci14010013 (PMC12821484; doi:10.3390/medsci14010013)
Supplement: Supplementary file 1 [file medsci-14-00013-s001.zip]

Archive with 1 entries (1 files):
- medsci-4063624-supplementary.pdf
